# Supplementary material for: A comparison of three bone graft struts for interbody fusion using a posterior approach for lower lumbar spinal tuberculosis in adults: a midterm follow-up study
Source: BMC Musculoskelet Disord. 2022 Jun 18;23:590. doi: 10.1186/s12891-022-05539-8 (PMC9206337; doi:10.1186/s12891-022-05539-8)
Supplement: Supplementary file 1 — Additional file 1. The datasets used and analyzed in this study. [file 12891_2022_5539_MOESM1_ESM.xlsx]

## Sheet: Sheet1
Age of patients in each group (years)					Number of diseased vertebrae in each group						During of symptoms in each group (month)					Preoperative ESR in each group (mm/h)					Preoperative CRP in each group (mg/L)					Preoperative JOA in each group					Preoperative ODI in each group					Preoperative VAS in each group					Follow-up period in each group (month)					Operation period in each group (min)
GroupA	Group B	Group C			Group A	Group B	Group C				Group A	Group B	Group C			Group A	Group B	Group C			Group A	Group B	Group C			Group A	Group B	Group C			Group A	Group B	Group C			Group A	Group B	Group C			Group A	Group B	Group C			Group A	Group B	Group C
37	46	52			2	1	2				4	2	3			74	49	67			45.7	28.5	43.7			17	18	20			44	52	46			7	8	6			69	72	75			189	145	172
53	41	22			2	2	1				3	3	4			53	68	115			43.8	38.8	28			19	20	17			47	56	45			8	8	7			60	60	87			178	176	207
25	67	38			1	2	2				1	4	1			39	98	56			41.8	76.9	77.8			20	19	15			38	43	36			6	6	9			66	75	72			184	182	175
43	53	46			2	1	2				3	2	5			110	105	53			34.9	45.7	54.3			16	15	19			52	37	49			7	6	8			72	84	96			179	135	167
60	32	43			1	2	2				5	5	4			53	48	39			67.5	37.5	45.2			18	19	13			33	43	56			6	7	6			75	72	66			198	188	153
53	23	49			2	1	1				3	4	6			73	75	67			23.7	69.5	34.9			10	12	20			41	34	43			7	6	6			87	93	75			169	172	145
29	47	41			2	2	2				2	6	2			37	65	42			40.6	42.7	37.2			25	20	16			46	45	39			8	5	5			72	60	69			215	213	125
67	39	58			2	2	2				3	2	6			60	68	80			27.5	56.8	56.3			24	21	21			40	50	43			8	8	5			93	66	75			197	175	165
49	21	35			2	2	2				3	6	3			53	97	94			40.4	39.8	56			21	23	18			36	43	41			6	8	8			66	72	66			129	148	143
35	63	68			2	2	2				6	3	4			66	78	65			32.7	54.7	67.7			22	16	13			52	46	41			7	7	7			66	75	81			165	153	220
21	74	77			2	2	2				2	4	1			73	84	63			36.6	46.8	89.5			17	18	23			56	43	49			6	9	7			69	84	87			250	132	159
64	48	71			1	3	3				5	2	4			50	43	49			54.7	76.1	63.6			20	12	23			43	49	39			5	7	5			75	78	75			168	125	135
74	53	42			3	1	2				3	1	6			85	57	78			38.6	34.2	25.7			19	21	17			37	53	43			8	8	7			72	87	99			179	175	183
45	32	37			2	2	2				4	4	2			95	78	54			54.6	29.5	34.8			18	19	15			43	40	46			7	8	8			81	81	108			198	143	125
64	54	64			2	2	1				3	2	6			63	75	51			26.8	52.8	32.8			21	18	19			34	33	43			7	9	6			87	99	66			219	216	176
48	47	59			1	1	2				5	5	3			75	60	68			32.8	42.5	45.2			16	10	19			45	43	47			5	6	9			75	96	72			197	139	133
41	59	64			2	2	2				3	3	3			102	55	39			41.8	38.4	26.8			24	23	21			49	36	55			7	5	9			99	66	75			216	125	137
37	68	66			2	2	1				2	3	1			47	64	87			37.4	45.7	39.5			25	25	16			43	41	21			8	8	9			102	60	84			187	183	140
53	25	38			2	2	2				4	2	3			54	75	95			35.9	57.8	78.4			18	17	18			46	45	32			8	7	7			60	63	84			231	137	154
55	19	32			2	2	2				2	3	5			67	70	75			38.9	65.9	56.8			17	15	10			41	40	39			9	7	5			60	66	69			153	189	178
58	42	46			2	2	2				3	2	3			66	39	84			40.8	38	54.9			16	22	15			50	43	51			7	5	6			63	93	81			197	137	158
48	69	53			1	2	2				5	2	5			62	64	78			28.6	75.7	36.9			20	16	14			39	46	45			8	7	7			66	84	90			206	133	169
42	34	36			2	1	1				2	2	3			78	78	50			43.8	98.5	35.8			23	19	24			49	57	38			7	7	8			93	87	99			186	137	172
70	47	53			2	2	2				1	4	4			85	80	48			55.4	34.7	45.8			20	17	20			38	45	41			6	8	6			84	81	66			179	141	139
45	33	65			2	2	2				4	2	6			75	65	74			41.8	52.9	23.8			21	19	21			40	32	42			7	9	7			90	99	60			155	160	165
48	45	56			2	1	2				2	5	2			56	55	46			38.5	67	43.9			18	20	24			38	41	44			6	7	6			81	72	63			157	153	180
52	53	62			1	2	2				3	1	5			77	96	71			32.8	50.6	29.6			16	16	25			33	49	45			5	8	7			69	63	66			164	158	159
57	48	42			2	3	2				3	2	2			64	69	37			40.6	42.6	22.8			20	18	16			36	40	47			7	7	6			72	90	72			185	163	164
64	57	39			2	2	1				4	3	4			45	88	85			29.6	36.9	31.9			21	10	11			42	36	29			6	6	6			84	69	81			248	160	139
66	36	57			2	2	2				2	2	3			50	64	105			59.5	33.7	40.8			11	12	18			45	39	39			6	7	6			93	63	63			154	134	212
34	42	53			2	2	2				4	2	2			56	75	67			43.7	54.8	53.2			21	17	17			43	56	52			8	6	6			66	75	72			178	160	198
37	44	49			3	2	2				3	5	3			69	49	68			48.4	27.5	32.7			22	20	18			41	43	53			8	6	8			63	78	81			206	175	136
30	41	52			2	2	2				2	4	2			85	56	48			42.8	22.5	43.8			18	16	17			43	38	45			6	6	5			93	87	87			212	140	206
25	53	37			2	1	1				3	3	4			98	73	85			39.5	35.7	67.4			15	26	12			57	47	49			7	8	7			69	78	78			198	164	168
29	37	30			2	2	2				3	4	2			107	68	95			50.4	19.6	47.8			12	12	19			45	34	43			7	7	8			63	60	66			215	136	160
42	40	43			3	2	2				1	6	6			64	77	78			47.4	64.6	35.9			20	25	25			36	41	34			9	6	9			72	63	66			164	184	154
53	41	46			2	1	2				3	2	5			52	57	98			41.8	46.3	40.6			16	21	20			43	42	30			8	6	7			78	84	72			163	212	180
61	31	45			2	2	2				2	3	2			66	69	83			38.4	42.8	56.9			18	21	21			37	43	43			6	7	7			87	87	63			155	198	163
48	63	57			2	1	3				2	5	3			49	89	67			58.3	33.7	51.2			15	22	22			41	45	34			7	9	6			75	78	66			180	173	156
39	39	52			2	2	2				3	4	4			79	108	92			57.9	42.8	33.8			23	17	19			51	48	38			7	8	6			60	69	66			221	206	163
50	56				2	2					4	3				92	60				68.1	40.6				17	19				38	49				6	7				63	72				230	163
	43					3						5					90					55.8					21					39					8					78					142
	73					2						5					69					26.8					18					38					6					90					168
	41					1						2					84					43.8					20					48					7					66					176
	31					2						4					60					37.2					16					49					8					69					158
